# Supplementary material for: Sesquiterpenoid Hormones Farnesoic Acid and Methyl Farnesoate Regulate Different Gene Sets in Shrimp Neocaridina davidi Hepatopancreas
Source: Biomolecules. 2025 Jun 4;15(6):815. doi: 10.3390/biom15060815 (PMC12190968; doi:10.3390/biom15060815)
Supplement: Supplementary file 1 [file biomolecules-15-00815-s001.zip]

Archive with 2 entries (2 files):
- Supplementary figure.pptx
- Supplementary tables.xlsx
