# Supplementary material for: Sesquiterpenoid Hormones Farnesoic Acid and Methyl Farnesoate Regulate Different Gene Sets in Shrimp Neocaridina davidi Hepatopancreas
Source: Biomolecules. 2025 Jun 4;15(6):815. doi: 10.3390/biom15060815 (PMC12190968; doi:10.3390/biom15060815)
Supplement: Supplementary file 1 [file biomolecules-15-00815-s001.zip › Supplementary tables.xlsx]

## Sheet: Contents
Supplementary Tables	Table Contents
Table S1	qPCR primers used in this study.
Table S2	List of DEGs and their raw counts in FA treatment group
Table S3	List of DEGs and their raw counts in MF treatment group
Table S4	GO pathway enrichment analysis of DEGs between control and FA treatment groups
Table S5	GO pathway enrichment analysis of DEGs between control and MF treatment groups

## Sheet: Table S1
Gene name	Forward primer	Reserve primer
Filamin-A-like isoform X1	CAAATCTAAAGGATGCCAGGAT	CAGTGCCAACTTCTGTCATT
Vitellogenic carboxypeptidase-like protein	AGAGGAGGAAGGACAACATG	GCAACATCGTGAATGAAGGA
Venom carboxylesterase-6-like	ACCCAACGCCTGATGATAC	TAAGGTCTGTCTCCATGACTG
Farnesyl pyrophosphate synthase	TCCATCTGTTACTGGTAAGGTT	CCATAGTGCTCCTCCATGAG
Pancreatic triacylglycerol lipase	CTTAGATCCTGCGGAACCTT	GATGACATCGACGAAGACTG
Probable cytochrome P450 6a14	ACATAACCCAGAACTCCAAGA	CGTCGTAGGTCAAGTCATTAC
Vwa domain coxe-like protein	GCAAGTCATGGTTCGCAAT	ACTTCTCGGCTGTGAATCG
Phosphatidylinositol 3,4,5-trisphosphate 3-phosphatase	ACTGGAATCTTCACTTCTGGTA	GGTCCTCTACTGCGAATCTT
G-protein coupled receptor moody-like isoform X1	AGGTCACAGTCAATAGCCATAT	AATCCTAACGCAATCCTAACAG
Tripartite motif-containing protein 2	TGTTGTCTTCCATCAGCATCT	AAGGAGCAAGAACGAGTGAA
Cation-independent mannose-6-phosphate receptor	AGATAGCCGTTGTCCTTATGA	ACCACCAGATACTTCTCCTATG
Copper-transporting ATPase 1	TGGCAATGATGGAGCACAT	AAGAAGGAAGAGAAGCAGGTT
E3 ubiquitin-protein ligase HUWE1	GATGAAGAGGAGGAAGAAGGT	TCGCCAGGAAGACGGATA
Ubb; polyubiquitin-B	TGTATCAGATGGCTCTACTTCC	ACTCTTCACTTGGTACTCAGAT
GADPH	CGGTGCTGCTCAGAATATCA	TTACCAAGGCGAACGGTAAG

## Sheet: Table S2
Transcript_id	Annotation	CT1	CT2	CT3	FA1	FA2	FA3	MF1	MF2	MF3
TRINITY_DN10433_c0_g1_i2	Myosin regulatory light chain 2	11.04	25	12	84	55	118.4	85	27	0
TRINITY_DN1065_c0_g1_i5	Not annotated	63.43	133.43	93.71	25.1	32.26	30.32	84.96	100.42	158.12
TRINITY_DN1072_c0_g2_i1	Not annotated	83	111	92	34	20	31	69	52	102
TRINITY_DN1084_c0_g1_i11	Not annotated	57.01	316.17	107.81	6.61	11.75	20.96	22	22.84	75.89
TRINITY_DN1084_c0_g1_i12	Uncharacterized LOC107337649	44.53	192.09	148.72	3.04	7.56	4.22	14	40.21	113.53
TRINITY_DN11105_c0_g1_i3	Not annotated	268.22	303.25	235.85	101.59	118.97	131.61	264.09	176.78	380.77
TRINITY_DN12100_c0_g1_i48	Lysosomal Pro-X carboxypeptidase	284.73	185.12	127.19	44.23	65.41	67.36	189.46	81.02	73.2
TRINITY_DN1226_c0_g1_i3	Phosphoenolpyruvate carboxykinase [GTP]-like	64.88	24.63	28	87.32	370	246.53	0	8.12	91.78
TRINITY_DN12446_c0_g1_i16	Serine/threonine-protein kinase ULK2, putative	111.66	112.06	82.19	16.55	35.84	49.74	48.75	75.8	60.09
TRINITY_DN1281_c1_g1_i3	TRY4B; trypsin	32.21	33	25	117.74	872.19	428.91	4481.85	371.41	0
TRINITY_DN1281_c1_g2_i3	Trypsin-1-like	11	11.74	4	32	246.91	114.63	833.68	111	0
TRINITY_DN135437_c0_g1_i8	Keratin-associated protein 4-7 isoform X1	24.42	19.96	24.16	87.9	53.81	145.92	163.28	11.29	7.91
TRINITY_DN14287_c0_g1_i1	Not annotated	439.92	272.06	232.92	70.12	111.97	139.08	181.98	70.6	261.23
TRINITY_DN1435_c0_g1_i4	Not annotated	828.84	1565.21	1200.64	205.35	191.95	399.63	635.76	247.79	544.69
TRINITY_DN14363_c0_g1_i20	Farnesyl pyrophosphate synthase	45.74	14.71	24.1	207.43	149.31	298.88	63.42	196.42	111.91
TRINITY_DN147_c0_g1_i11	Not annotated	8.93	2.25	32.72	318.94	12.13	1740.47	50.38	26.7	197.59
TRINITY_DN147_c0_g1_i5	Not annotated	22.07	21.55	78.18	580.53	27.87	3407.17	79.63	30.3	325.41
TRINITY_DN15422_c0_g1_i6	Probable cytochrome P450 6a14	151.81	238.96	57.7	26.12	36.57	20.36	96.63	106.03	163.09
TRINITY_DN156_c0_g1_i5	Not annotated	49.42	233.54	94.36	6.86	16.16	9.84	13.31	25.14	76.78
TRINITY_DN15887_c0_g1_i6	Not annotated	111.08	129.3	47.23	3.83	7.19	6.91	20.62	48.31	25.57
TRINITY_DN1596_c0_g1_i11	Pancreatic triacylglycerol lipase	150.09	97.09	236.18	35.78	26.13	25.42	25.7	142.1	69.3
TRINITY_DN16196_c0_g1_i3	Protein mono-ADP-ribosyltransferase PARP12	276.78	300.03	160.35	66.79	78.34	62.23	66.71	245.58	236.67
TRINITY_DN1756_c1_g1_i1	Not annotated	44	29	15	98	712	323	3585.64	305	1
TRINITY_DN18119_c0_g1_i1	Not annotated	151.09	20	251.47	12.67	12.05	8.97	64.53	47.8	9.61
TRINITY_DN20_c0_g1_i1	Macrophage mannose receptor 1	146.73	511.15	256.55	70.32	39.98	26.57	0	166.17	201.2
TRINITY_DN208_c0_g1_i13	Not annotated	20.47	2.14	50.58	309.15	40.81	3227.34	23.12	72.12	362.92
TRINITY_DN208_c0_g1_i18	C-type lectin domain family 4 member C-like isoform X1	34	38.4	121.04	987.54	25.74	5202.57	147.6	66	631.06
TRINITY_DN208_c0_g1_i20	Not annotated	13.85	3	33.23	154	28.45	2766.29	4.17	16.76	336.13
TRINITY_DN2115_c0_g1_i15	Legumain-like	618.68	892.42	841.54	302.66	350.5	356.61	351.58	538.54	613.69
TRINITY_DN2181_c0_g2_i1	Uncharacterized protein LOC111608691	457.73	636.03	13.97	7	9.09	11.1	22	21.33	6.05
TRINITY_DN21823_c0_g1_i3	Carboxypeptidase A1, putative	38.13	51.29	33.78	185.63	99.93	337.13	99.49	129.27	313.17
TRINITY_DN2194_c1_g1_i4	Not annotated	115.29	294.6	174.13	623.02	440.03	1369	137.71	286.66	266.78
TRINITY_DN22637_c0_g1_i4	60S ribosomal protein L18a	2009.62	3034.48	287.81	253.65	183.47	184.09	1312.28	1648.78	325.05
TRINITY_DN22928_c0_g1_i5	Not annotated	31.13	15.04	20.78	689.88	26.85	444.37	129.22	14.65	537.18
TRINITY_DN231_c1_g1_i2	Not annotated	44.32	27.92	23.03	106.77	97.74	224.13	75.05	40.34	118.55
TRINITY_DN2319_c0_g1_i3	Not annotated	476.73	662.58	454.4	117.89	117.16	125.13	9.91	345.22	496.07
TRINITY_DN2319_c0_g2_i2	Calmodulin-like protein 4	372.53	534.95	415.43	125.4	75.5	80.5	16.08	384.51	488.68
TRINITY_DN2332_c0_g1_i7	Down syndrome cell adhesion molecule-like protein Dscam2 isoform X1	5.69	12	15.49	70.44	11.75	1242.01	22.65	7.51	16.21
TRINITY_DN2344_c0_g1_i5	Not annotated	921.11	955.23	1030.01	202.21	132.31	361.55	594.78	983.14	2159.16
TRINITY_DN2357_c0_g1_i9	Not annotated	24.11	96.52	146.76	7.48	10.61	18.16	7.95	22.01	17.7
TRINITY_DN2365_c1_g1_i11	Galactose-specific lectin nattectin-like isoform X1	72.89	36.52	33.75	332.91	513.45	159.48	243.45	57.47	243.66
TRINITY_DN2559_c0_g1_i11	Aldehyde dehydrogenase (NAD+)	1051.68	755.07	474.91	171.08	149.2	126.82	271.23	222.29	612.44
TRINITY_DN260_c0_g1_i35	Not annotated	100.42	192.52	47.83	19.06	28.88	28.53	148.17	109.96	21.74
TRINITY_DN2662_c0_g1_i8	TRNA (adenine(37)-N6)-methyltransferase-like	80.32	122.84	97.46	28.27	29.84	44.88	36.2	48.29	46.29
TRINITY_DN27_c1_g1_i69	Not annotated	475.69	960.77	1217.81	4.23	49.1	22.55	435.13	516.83	0.93
TRINITY_DN282_c0_g1_i31	Uncharacterized protein LOC107882354	34.2	37.1	36.87	73.36	156.24	398.84	109.57	0	582.81
TRINITY_DN2834_c0_g1_i10	Tumor susceptibility gene 101 protein	93.5	256.99	282.04	27.62	33.22	73.03	112.91	146.27	0
TRINITY_DN29129_c0_g1_i1	Not annotated	115	93	72	234	386	246	417	202	301
TRINITY_DN29129_c0_g2_i2	CHY1D; chymotrypsin-like protein	107	109	81	222	413	242	403	201	272
TRINITY_DN2983_c0_g1_i2	Ubiquitin-conjugating enzyme E2 H	7.09	24.74	16.33	82.62	61.19	117.97	29.11	38.27	80.75
TRINITY_DN3041_c0_g1_i1	Phosphatidylinositol 4-kinase type 2-alpha isoform X1	148.12	206.17	264.92	53.23	71.93	33.8	228.49	41.58	270.58
TRINITY_DN3174_c0_g1_i1	Peroxidase-like isoform X1	18	2	6.5	1.5	144.16	3825.78	4.8	40	0
TRINITY_DN3187_c0_g1_i3	Not annotated	24.3	13.87	14	44	165.17	209.65	57.83	29.62	0
TRINITY_DN331_c0_g1_i15	Phosphatidylinositol 3,4,5-trisphosphate 3-phosphatase	61.31	150.55	146.41	27.26	31.79	16.64	51.99	152.91	164.12
TRINITY_DN336_c0_g1_i22	Carboxypeptidase B-like	2063.63	2420.74	2477.69	7844.31	5347.97	10519.2	10068.6	3754.57	7538.91
TRINITY_DN338_c0_g1_i5	Uncharacterized protein LOC105207855	132.01	204.4	99.57	25.29	39.01	49.66	15.68	83.59	126.91
TRINITY_DN3399_c0_g1_i15	Phosphatidylinositol 3,4,5-trisphosphate 3-phosphatase TPTE2 isoform X1	202.5	309.24	364.53	69.47	39.66	32.65	40.21	357.74	241.5
TRINITY_DN3489_c0_g2_i1	Not annotated	0.5	7.2	3.64	26.4	4	957.04	8	6	0
TRINITY_DN351_c0_g1_i7	Tripartite motif-containing protein 2	129.21	218.02	168.36	42.93	26.32	29.55	89.99	176.13	50.81
TRINITY_DN3511_c0_g1_i10	Not annotated	27.74	27.42	17.48	57.08	185.36	115.49	0	13.32	7.56
TRINITY_DN3692_c0_g1_i1	Thioredoxin domain-containing protein 5 homolog	132.52	383	188.35	50.6	27.49	54.64	224.15	181.56	40.61
TRINITY_DN3789_c0_g1_i2	Cation-independent mannose-6-phosphate receptor	665	1349	746.96	312.17	375.29	332.95	413.93	554.57	1049.99
TRINITY_DN3827_c0_g1_i10	Uncharacterized protein LOC109858241	243.54	331.71	156.39	15.19	18.21	87.01	206.12	121.09	64.14
TRINITY_DN3862_c1_g1_i7	Cation-independent mannose-6-phosphate receptor	542.28	893.81	414.1	36.14	186.79	152.87	208.81	342.98	607.54
TRINITY_DN3871_c0_g1_i45	Not annotated	15.46	19.51	11.57	75.27	164.57	74.79	9.7	49.21	10.97
TRINITY_DN3871_c0_g1_i54	E3 ubiquitin-protein ligase HUWE1	105.08	98.75	101.05	29.8	31.74	35.88	142.44	37.72	50.4
TRINITY_DN3876_c0_g1_i10	Not annotated	20.9	23.47	21.88	119.78	82.64	66	30.59	77.22	52.52
TRINITY_DN401_c0_g2_i1	Not annotated	226.78	224.98	134.14	1259.51	717.85	609.06	251.26	343.17	1481.02
TRINITY_DN4042_c0_g1_i5	Not annotated	175.47	269.48	197.7	88.67	89.97	108.78	79.32	181.57	171.72
TRINITY_DN4120_c0_g2_i3	Protein kintoun	589.83	434.31	212.49	96.7	71.03	144.16	238.82	398.79	692.84
TRINITY_DN422_c2_g1_i7	Not annotated	104.47	82.52	174.65	16.69	36.11	31.32	26.5	161.64	0
TRINITY_DN4365_c0_g1_i3	Ectonucleoside triphosphate diphosphohydrolase 1-like	41.99	38.23	28.32	78.28	96.33	102.3	88.92	42.27	18.99
TRINITY_DN4458_c0_g1_i2	Uncharacterized protein LOC109536235	14.92	44.57	17.48	84.29	115.95	105.58	35.01	20.06	108.65
TRINITY_DN4743_c0_g1_i4	Translocator protein	330.74	404.8	181.08	47.64	34.51	48.87	333.33	133.58	68.01
TRINITY_DN4753_c0_g1_i5	Copper-transporting ATPase 1	641.22	813.68	413.21	52.61	133.9	232.9	317.89	339.39	386.44
TRINITY_DN487_c0_g1_i16	Not annotated	21.94	53.07	47.13	142.67	101.67	299.5	9.87	95.79	72.23
TRINITY_DN5004_c0_g1_i4	Not annotated	770.57	693.48	646.15	223.37	259.81	219.92	146.63	304.37	632.32
TRINITY_DN5008_c0_g1_i17	Src substrate cortactin-like isoform X1	522.13	589.81	550.54	213.91	253.34	252.41	378.55	256.53	79.78
TRINITY_DN5053_c0_g1_i3	Not annotated	19.23	13.23	3.11	1120.52	73.52	8.46	0	10.35	1.4
TRINITY_DN5168_c0_g2_i22	Filamin-A-like isoform X1	54.02	23.06	11.53	103.74	574.05	828.22	224.87	331.51	99.65
TRINITY_DN5321_c0_g2_i4	Arginine and glutamate-rich protein 1-like	91.4	102.39	83.33	19.59	37.48	44.33	123.15	84.67	28.18
TRINITY_DN553_c0_g2_i1	Not annotated	311.9	105.22	34.08	1.44	14.27	8.7	192.24	175.4	0
TRINITY_DN5751_c0_g1_i1	Not annotated	239.89	6.5	107.18	7.19	1.06	2.74	0	172.68	119.78
TRINITY_DN586_c0_g1_i18	Not annotated	22.74	67.65	47.54	637.45	489.29	167.54	397.52	2.23	13.87
TRINITY_DN586_c0_g1_i23	Not annotated	31.66	158.01	135.59	1302.18	1055.59	321.81	643.72	14.37	19.75
TRINITY_DN5999_c0_g1_i8	Phosphatidate phosphatase LPIN2 isoform X1	116.43	186.92	108.77	289.03	256.11	402	341.37	375.01	218.2
TRINITY_DN6238_c0_g1_i3	Mucolipin-3	66.4	143.9	56.67	23.4	10.3	7.34	39.11	75.26	49.71
TRINITY_DN6517_c0_g1_i12	Zinc finger protein ush isoform X1	26.77	15.44	23.15	53.62	88.01	98.05	0	0	34.89
TRINITY_DN6520_c0_g3_i1	Not annotated	132	80	152	23	16	41	129	147	138
TRINITY_DN6586_c0_g2_i4	NF-kappa-B inhibitor cactus	467.74	680.27	530.09	184.8	168.89	260.66	189.94	260.27	412.33
TRINITY_DN6612_c0_g1_i9	G-protein coupled receptor moody-like isoform X1	19.41	31.04	25.93	59.2	93.35	122.25	43.04	36.42	24.84
TRINITY_DN666_c0_g1_i5	Uncharacterized protein LOC109504625	5.69	2.72	1.49	1087.34	736.23	537.53	514.44	0	2.98
TRINITY_DN670_c0_g1_i7	Dehydrogenase/reductase SDR family member 12	343.14	363.07	260.29	87	162.04	101.98	290.91	165.36	269.4
TRINITY_DN6770_c0_g1_i6	Venom carboxylesterase-6-like	17.42	28.71	19.63	188.66	145.41	180.4	181.25	0	143.25
TRINITY_DN6959_c0_g2_i10	Cleavage and polyadenylation specificity factor subunit CG7185	27.07	33.55	37.48	73.03	77.32	117.92	82.14	96.42	35.77
TRINITY_DN705_c0_g1_i18	Estrone sulfotransferase	265.03	387.38	188	87.56	58.57	102.61	216.63	353.14	379.92
TRINITY_DN7272_c1_g1_i3	WASH complex subunit 5 isoform X1	525.9	392.81	217.76	75.63	97.27	36.76	0	353.86	250.41
TRINITY_DN7292_c0_g1_i6	Not annotated	197.28	400.46	246.33	62.83	69.92	122.56	89.73	243.55	226.13
TRINITY_DN7424_c0_g1_i17	Not annotated	1300.75	1802.38	2028.48	323.61	280.47	441.04	977.56	1405.72	3350.25
TRINITY_DN7484_c0_g1_i7	E3 ubiquitin-protein ligase RNF126 isoform X1	25.8	61.19	23.4	90.46	155.28	170.34	33.81	77.83	74.83
TRINITY_DN7635_c1_g1_i2	Not annotated	142.68	191.17	144.38	55.91	45.04	51.18	119.14	150.61	193.14
TRINITY_DN7683_c0_g2_i1	Myeloid leukemia factor isoform X1	169.73	315.95	133.33	37.34	70	91.53	38.36	86.17	123.88
TRINITY_DN7683_c0_g2_i3	Not annotated	90.27	65.05	55.17	151.46	182	236.47	115.05	134.83	99.12
TRINITY_DN7715_c0_g1_i2	Not annotated	47.51	115.06	138.49	19.79	28.58	24.27	66.42	25.15	85.29
TRINITY_DN8139_c0_g1_i3	Protein AAR2 homolog	149.55	130.6	125	10.75	35.78	54.09	117.26	58.19	156
TRINITY_DN8496_c1_g1_i3	Not annotated	69.48	208.09	28.69	2.32	3.52	8.39	60.67	27.68	0
TRINITY_DN8630_c0_g2_i4	Ubb; polyubiquitin-B	70.03	70.74	61.58	113.73	262.58	362.38	10.18	20.27	77.74
TRINITY_DN8709_c0_g1_i9	Not annotated	403.31	277.38	262.4	82.52	62.38	53.05	55.31	285.26	47.86
TRINITY_DN8717_c0_g1_i9	Neuron navigator 3 isoform X1	134.31	118.76	94.74	9.82	31.07	22.35	62.84	108.26	85.26
TRINITY_DN892_c0_g1_i8	Catenin alpha	35.48	10.4	52.72	250.25	165.86	293.97	0	144.12	24.73
TRINITY_DN9199_c0_g1_i1	Not annotated	37.86	57.54	33.89	71.53	168	201	102.59	85.09	121.02
TRINITY_DN9574_c0_g1_i4	Oxysterol-binding protein-related protein 9	109.73	132.2	116.91	38.97	43.74	64.81	76.17	55.41	66.46

## Sheet: Table S3
Transcript_id	Annotation	CT1	CT2	CT3	FA1	FA2	FA3	MF1	MF2	MF3
TRINITY_DN10199_c0_g1_i8	Transcription factor cwo isoform x1	130.8	113.97	46.9	52.17	152.15	289.72	17	11.51	26.96
TRINITY_DN1082_c0_g1_i17	Vwa domain coxe-like protein	205.13	212.7	111.39	214.48	254.98	136.04	43.37	71.36	54.96
TRINITY_DN11_c0_g1_i75	Not annotated	4977.01	3247.02	1825.6	5055.26	3340.86	5676.83	10471.7	10581.7	12746.8
TRINITY_DN11_c0_g1_i76	Hemocyanin-like isoform x1	11407.6	7718.69	7135.71	13400.2	9498.13	16018.1	24795.1	19423.9	34388.2
TRINITY_DN11_c1_g1_i50	Not annotated	8471.3	7034.73	4530.88	10613.7	7370.82	12128.1	14447	18528.5	23334.1
TRINITY_DN11_c1_g1_i52	Not annotated	17726	13623.9	8618.52	21718.4	14672.3	22172.8	32864.9	33154.5	40955.4
TRINITY_DN11171_c0_g1_i1	Glutathione s-transferase d7	38.87	51.02	43.55	1.86	2.08	59.28	175.51	98.86	188.58
TRINITY_DN11356_c0_g2_i5	Ecdysone receptor, putative	114.26	146.58	161.3	60.38	67.72	0	20.01	41.14	54.59
TRINITY_DN118791_c0_g1_i1	Not annotated	1633.04	1373.78	899.12	2160.39	1253.1	2245.25	3255.26	3310.23	4092.98
TRINITY_DN1316_c0_g1_i11	Vitellogenic carboxypeptidase-like protein	25.34	11.62	9.87	176.46	26.58	3.59	64.98	299.08	155.71
TRINITY_DN13967_c0_g1_i32	Xanthine dehydrogenase isoform x1	117.62	135.4	127.14	181.94	264.82	15.98	497.9	284.33	329.53
TRINITY_DN14_c0_g1_i1	Hypothetical protein	158.63	380.94	203.95	420.8	1607.24	373.65	4227.74	990.12	614
TRINITY_DN1470_c0_g2_i11	Not annotated	11611.4	10420.3	5943.73	16511.7	10800.4	14471.7	20509.2	22339.4	28354.5
TRINITY_DN1470_c0_g2_i3	Not annotated	2447.37	1302.88	922.17	1911.28	1135.42	3950.86	5299.07	5315.46	8524.43
TRINITY_DN1470_c3_g1_i1	Not annotated	735	633	346	950	592	1132	1556	1653	2178
TRINITY_DN16527_c0_g1_i3	Not annotated	528.13	561.95	876.64	704.87	447.4	123.05	186.97	160.87	204.51
TRINITY_DN16652_c0_g1_i7	Uncharacterized protein loc103570238	126.61	127.39	111.66	43.71	85.17	66.94	52.64	34.47	30.69
TRINITY_DN178_c3_g2_i1	Not annotated	86.3	102.37	80.77	0	51.38	134.98	232.56	177.29	205
TRINITY_DN19278_c0_g1_i3	Not annotated	60.84	86.14	70.19	46.51	169.1	130.27	161.04	182.87	155.05
TRINITY_DN1967_c0_g1_i1	Not annotated	103.57	133.06	99.5	107.7	79.76	5.65	28.44	26.24	13.7
TRINITY_DN2181_c0_g2_i1	Uncharacterized protein loc111608691	457.73	636.03	13.97	7	9.09	11.1	22	21.33	6.05
TRINITY_DN21823_c0_g1_i3	Carboxypeptidase a1, putative	38.13	51.29	33.78	185.63	99.93	337.13	99.49	129.27	313.17
TRINITY_DN220_c0_g1_i11	Nfx1-type zinc finger-containing protein 1-like	112.2	411.21	97.41	96.76	0	76.64	26.9	49.79	30.21
TRINITY_DN2245_c0_g1_i3	Not annotated	195.82	542.19	489.42	57.2	0	0	62.23	26.46	71.02
TRINITY_DN2299_c0_g1_i11	Not annotated	79.87	286.66	158.56	60.88	262.68	26.42	31.86	34.2	16.17
TRINITY_DN2346_c0_g1_i5	Uncharacterized protein loc100576169	134.99	128.61	127.03	401.39	265.8	381.9	322.42	293.76	334.26
TRINITY_DN2368_c0_g1_i2	U4/u6 small nuclear ribonucleoprotein prp3	43	33.87	25.69	23.27	58.85	89.81	110	102	104
TRINITY_DN2559_c1_g1_i2	Not annotated	263.6	159.31	82.07	77.68	47.63	12.86	26.94	44.39	39.6
TRINITY_DN2584_c0_g1_i6	Not annotated	3.06	25.4	21.86	62.9	80.15	113.83	167.24	146.11	123.22
TRINITY_DN2752_c0_g1_i7	Not annotated	55.17	297.1	91.11	253.38	5.67	12.55	12.94	12.44	28.91
TRINITY_DN27695_c1_g1_i10	Not annotated	10187.3	8209.43	5182.68	12755.7	8482.51	12847.9	16804.7	20047.4	25516.8
TRINITY_DN281_c1_g2_i1	Rna-binding protein 39 isoform x2	313	351.12	322.29	170.53	117.96	0	143.81	153.75	156.31
TRINITY_DN29129_c0_g1_i1	Chy1d; chymotrypsin-like protein	115	93	72	234	386	246	417	202	301
TRINITY_DN3576_c0_g2_i7	Organic cation transporter protein	182.48	133.82	159.1	172.49	3.32	49.43	19.99	6.54	2.74
TRINITY_DN369_c0_g1_i2	Dystonin isoform x1	142.39	211.11	170.33	227.86	6.42	184.4	12.47	15.63	49.27
TRINITY_DN3764_c0_g1_i8	Not annotated	129.02	116.64	91.23	37.1	48.07	150	42.9	35.73	42.16
TRINITY_DN39_c3_g1_i1	Not annotated	537.13	357.63	162.31	40.09	264.36	168.38	32.67	65.67	46.51
TRINITY_DN4024_c0_g1_i5	Not annotated	249.31	553.92	440.48	0	117.54	0	43.67	44.12	20.78
TRINITY_DN4184_c0_g1_i6	Angiotensin-converting enzyme-like	1822.61	2892.11	2259.26	5015.49	2270.71	687.15	4549.34	5550.61	4102.86
TRINITY_DN4318_c0_g1_i8	Not annotated	11114.2	10207.1	5483.17	13265.8	7308.45	14225	19432.1	25566.7	29860.8
TRINITY_DN4318_c1_g1_i2	Low quality protein: uncharacterized protein loc110827782	4120.12	2808.95	2316.61	5143.57	4739.29	4888.23	11142.7	7147.32	9749.15
TRINITY_DN4372_c0_g1_i26	Rho guanine nucleotide exchange factor 11 isoform x1	721.26	920.67	530.55	540.23	316.3	436.88	207.03	313.25	204.21
TRINITY_DN4372_c0_g2_i19	Rho guanine nucleotide exchange factor 12 isoform x4	248.2	353.13	262.4	286.53	311.65	233.01	106.04	126.05	124.84
TRINITY_DN44477_c0_g1_i2	Not annotated	375.39	285.55	181.93	450.79	250.26	557.77	913.36	898.12	967.94
TRINITY_DN44477_c0_g1_i3	Not annotated	59.79	75.52	73.1	90.28	138.26	138.43	127.32	209.44	295.1
TRINITY_DN4622_c0_g1_i12	Rab11 family-interacting protein 5 isoform x1	108.78	124.11	86.36	117.98	173.07	205.24	37.82	42.46	36.3
TRINITY_DN46691_c1_g1_i1	Not annotated	604.62	369.84	263.89	577.58	328.1	741.31	1296.03	1159.68	1541.22
TRINITY_DN4831_c0_g1_i10	Not annotated	2744.13	5917.19	2779.13	1018.49	1955.04	1544.6	1350.19	1378.75	1343.55
TRINITY_DN49541_c7_g1_i1	Hemocyanin a chain-like	198.3	134.69	79.13	235.35	134.86	308.61	390	422.98	717.82
TRINITY_DN4992_c0_g1_i5	Not annotated	9.75	57.86	17.11	73.49	189	107.79	117.34	178.05	140.57
TRINITY_DN5168_c0_g2_i22	Filamin-a-like isoform x1	54.02	23.06	11.53	103.74	574.05	828.22	224.87	331.51	99.65
TRINITY_DN53482_c0_g1_i1	Not annotated	2460.29	1929.78	1703.26	3745.85	4083.68	3210.12	4570.21	4689.12	7477.99
TRINITY_DN53482_c3_g1_i1	Phenoloxidase 2	963.81	601.25	737.94	1548.59	1804.48	1119.79	2514.03	1824.84	2505.05
TRINITY_DN541_c0_g1_i7	Not annotated	21.66	19.42	10.39	12.19	105.78	15.05	143.8	79.38	43.22
TRINITY_DN5514_c0_g1_i3	Coiled-coil domain-containing protein 58	9.13	15.32	10.92	0	5.9	94.32	128.85	90.3	46.5
TRINITY_DN6143_c0_g1_i1	Apolipoprotein d-like	139	245	70	77	47	110	6	19	19
TRINITY_DN6304_c0_g1_i7	Tigger transposable element-derived protein 1-like	48.52	34.48	43.75	79.78	100.35	43.69	110.6	125.64	109.81
TRINITY_DN643_c0_g1_i1	Not annotated	66.07	46.77	70.93	23.31	82.94	426.55	589.52	358.54	474.28
TRINITY_DN6776_c0_g1_i11	Sec1 family domain-containing protein 1-like	143.45	129.9	135.48	34.64	84.21	19.49	22.77	56.21	39.48
TRINITY_DN7451_c0_g1_i6	Not annotated	82.48	137.8	116.7	67.15	0	0	22.59	37.14	15.53
TRINITY_DN80545_c0_g1_i2	Not annotated	45.09	77.34	28.03	81.32	54.47	211.72	156.66	223.96	558.23
TRINITY_DN8106_c0_g1_i1	Septin-7 isoform x1	142.86	146.67	131.22	29.2	29.06	162.04	45.13	52.05	70.49
TRINITY_DN8888_c0_g1_i19	2-oxoglutarate and iron-dependent oxygenase domain-containing protein 3-like	12.62	16.44	3.9	32.1	14.44	153.74	90.36	123.48	65.45
TRINITY_DN933_c0_g1_i11	Not annotated	162.71	320.44	381.54	0	0	0	25.11	18.61	17.71
TRINITY_DN9649_c0_g1_i2	Uncharacterized protein loc101893655	49.73	29.11	38.77	106.07	72.34	53.34	145.88	151.51	99.27

## Sheet: Table S4
Class	Pathway_name	ID	GeneRatio	BgRatio	pvalue	qvalue	geneID
Biological_process	phosphatidylinositol biosynthetic process	GO:0006661	4/67	159/106545	3.4e-06	0.00030791	TRINITY_DN331_c0_g1_i15/TRINITY_DN7292_c0_g1_i6/TRINITY_DN3041_c0_g1_i1/TRINITY_DN3399_c0_g1_i15
Biological_process	positive regulation of cytokine production involved in inflammatory response	GO:1900017	2/67	15/106545	4.07e-05	0.000604663	TRINITY_DN147_c0_g1_i5/TRINITY_DN208_c0_g1_i18
Biological_process	phagocytosis, recognition	GO:0006910	2/67	17/106545	5.27e-05	0.000604663	TRINITY_DN147_c0_g1_i5/TRINITY_DN208_c0_g1_i18
Biological_process	positive regulation of crystal cell differentiation	GO:0042691	2/67	17/106545	5.27e-05	0.000604663	TRINITY_DN7683_c0_g2_i3/TRINITY_DN7683_c0_g2_i1
Biological_process	positive regulation by host of viral process	GO:0044794	2/67	17/106545	5.27e-05	0.000604663	TRINITY_DN3789_c0_g1_i2/TRINITY_DN3862_c1_g1_i7
Biological_process	positive regulation of superoxide anion generation	GO:0032930	2/67	19/106545	6.62e-05	0.000604663	TRINITY_DN147_c0_g1_i5/TRINITY_DN208_c0_g1_i18
Biological_process	positive regulation of interleukin-12 production	GO:0032735	2/67	20/106545	7.35e-05	0.000604663	TRINITY_DN147_c0_g1_i5/TRINITY_DN208_c0_g1_i18
Biological_process	defense response to protozoan	GO:0042832	2/67	20/106545	7.35e-05	0.000604663	TRINITY_DN147_c0_g1_i5/TRINITY_DN208_c0_g1_i18
Biological_process	response to yeast	GO:0001878	2/67	25/106545	0.000115775	0.000873039	TRINITY_DN147_c0_g1_i5/TRINITY_DN208_c0_g1_i18
Biological_process	stimulatory C-type lectin receptor signaling pathway	GO:0002223	2/67	26/106545	0.000125372	0.000873039	TRINITY_DN147_c0_g1_i5/TRINITY_DN208_c0_g1_i18
Biological_process	positive regulation of interleukin-10 production	GO:0032733	2/67	27/106545	0.000135347	0.000875177	TRINITY_DN147_c0_g1_i5/TRINITY_DN208_c0_g1_i18
Biological_process	positive regulation of calcium-mediated signaling	GO:0050850	2/67	31/106545	0.000179015	0.00102776	TRINITY_DN147_c0_g1_i5/TRINITY_DN208_c0_g1_i18
Biological_process	response to tetrachloromethane	GO:1904772	2/67	32/106545	0.000190872	0.00102776	TRINITY_DN3789_c0_g1_i2/TRINITY_DN3862_c1_g1_i7
Biological_process	positive regulation of cytokine production involved in immune response	GO:0002720	2/67	34/106545	0.00021571	0.00102776	TRINITY_DN147_c0_g1_i5/TRINITY_DN208_c0_g1_i18
Biological_process	regulation of calcineurin-NFAT signaling cascade	GO:0070884	2/67	34/106545	0.00021571	0.00102776	TRINITY_DN147_c0_g1_i5/TRINITY_DN208_c0_g1_i18
Biological_process	cell surface pattern recognition receptor signaling pathway	GO:0002752	2/67	47/106545	0.000413466	0.00155956	TRINITY_DN147_c0_g1_i5/TRINITY_DN208_c0_g1_i18
Biological_process	antifungal innate immune response	GO:0061760	2/67	49/106545	0.000449437	0.00162743	TRINITY_DN147_c0_g1_i5/TRINITY_DN208_c0_g1_i18
Biological_process	negative regulation of peroxisome proliferator activated receptor signaling pathway	GO:0035359	2/67	56/106545	0.000586878	0.00190179	TRINITY_DN3871_c0_g1_i45/TRINITY_DN3871_c0_g1_i54
Biological_process	negative regulation of hemocyte differentiation	GO:0045611	2/67	57/106545	0.000607973	0.00190179	TRINITY_DN6517_c0_g1_i12/TRINITY_DN6586_c0_g2_i4
Biological_process	positive regulation of interleukin-2 production	GO:0032743	2/67	58/106545	0.000629431	0.00190179	TRINITY_DN147_c0_g1_i5/TRINITY_DN208_c0_g1_i18
Biological_process	positive regulation of type II interferon production	GO:0032729	2/67	59/106545	0.000651251	0.00190179	TRINITY_DN147_c0_g1_i5/TRINITY_DN208_c0_g1_i18
Biological_process	positive regulation of interleukin-1 beta production	GO:0032731	2/67	62/106545	0.000718889	0.00191407	TRINITY_DN147_c0_g1_i5/TRINITY_DN208_c0_g1_i18
Biological_process	antigen processing and presentation of exogenous peptide antigen via MHC class II	GO:0019886	2/67	70/106545	0.000915119	0.00218006	TRINITY_DN331_c0_g1_i15/TRINITY_DN2115_c0_g1_i15
Biological_process	positive regulation of nitric oxide biosynthetic process	GO:0045429	2/67	70/106545	0.000915119	0.00218006	TRINITY_DN147_c0_g1_i5/TRINITY_DN208_c0_g1_i18
Biological_process	response to retinoic acid	GO:0032526	2/67	77/106545	0.00110561	0.00250217	TRINITY_DN3789_c0_g1_i2/TRINITY_DN3862_c1_g1_i7
Biological_process	negative regulation of mitochondrial fusion	GO:0010637	2/67	81/106545	0.00122227	0.00269873	TRINITY_DN3871_c0_g1_i45/TRINITY_DN3871_c0_g1_i54
Biological_process	positive regulation of tumor necrosis factor production	GO:0032760	2/67	84/106545	0.00131348	0.00283105	TRINITY_DN147_c0_g1_i5/TRINITY_DN208_c0_g1_i18
Biological_process	positive regulation of protein-containing complex assembly	GO:0031334	2/67	91/106545	0.00153857	0.00323909	TRINITY_DN147_c0_g1_i5/TRINITY_DN208_c0_g1_i18
Biological_process	positive regulation of protein targeting to mitochondrion	GO:1903955	2/67	97/106545	0.0017451	0.0035904	TRINITY_DN3871_c0_g1_i45/TRINITY_DN3871_c0_g1_i54
Biological_process	positive regulation of type 2 mitophagy	GO:1905091	2/67	101/106545	0.00188971	0.00371888	TRINITY_DN3871_c0_g1_i45/TRINITY_DN3871_c0_g1_i54
Biological_process	positive regulation of phagocytosis	GO:0050766	2/67	105/106545	0.00203982	0.00384704	TRINITY_DN147_c0_g1_i5/TRINITY_DN208_c0_g1_i18
Biological_process	animal organ regeneration	GO:0031100	2/67	118/106545	0.00256538	0.00455362	TRINITY_DN3789_c0_g1_i2/TRINITY_DN3862_c1_g1_i7
Biological_process	T cell activation	GO:0042110	2/67	126/106545	0.00291715	0.00507844	TRINITY_DN147_c0_g1_i5/TRINITY_DN208_c0_g1_i18
Biological_process	membrane fusion	GO:0061025	2/67	129/106545	0.00305458	0.00521735	TRINITY_DN3871_c0_g1_i45/TRINITY_DN3871_c0_g1_i54
Biological_process	protein branched polyubiquitination	GO:0141198	2/67	133/106545	0.00324246	0.0054357	TRINITY_DN3871_c0_g1_i45/TRINITY_DN3871_c0_g1_i54
Biological_process	ethanol catabolic process	GO:0006068	2/67	135/106545	0.00333838	0.00549475	TRINITY_DN2559_c0_g1_i11/TRINITY_DN705_c0_g1_i18
Biological_process	positive regulation of wound healing	GO:0090303	2/67	147/106545	0.00394149	0.00594681	TRINITY_DN147_c0_g1_i5/TRINITY_DN208_c0_g1_i18
Biological_process	positive regulation of T-helper 17 type immune response	GO:2000318	2/67	169/106545	0.00516805	0.00751147	TRINITY_DN147_c0_g1_i5/TRINITY_DN208_c0_g1_i18
Biological_process	positive regulation of NF-kappaB transcription factor activity	GO:0051092	2/67	170/106545	0.00522746	0.00751147	TRINITY_DN147_c0_g1_i5/TRINITY_DN208_c0_g1_i18
Biological_process	positive regulation of interleukin-8 production	GO:0032757	2/67	190/106545	0.00648134	0.00879237	TRINITY_DN147_c0_g1_i5/TRINITY_DN208_c0_g1_i18
Cellular_component	clathrin coat	GO:0030118	2/67	33/106545	0.000203103	0.00102776	TRINITY_DN3789_c0_g1_i2/TRINITY_DN3862_c1_g1_i7
Cellular_component	trans-Golgi network transport vesicle	GO:0030140	3/67	192/106545	0.000253497	0.00114741	TRINITY_DN3789_c0_g1_i2/TRINITY_DN3862_c1_g1_i7/TRINITY_DN4753_c0_g1_i5
Cellular_component	nuclear envelope lumen	GO:0005641	2/67	46/106545	0.000396032	0.00155875	TRINITY_DN3789_c0_g1_i2/TRINITY_DN3862_c1_g1_i7
Cellular_component	clathrin-coated endocytic vesicle membrane	GO:0030669	2/67	59/106545	0.000651251	0.00190179	TRINITY_DN3789_c0_g1_i2/TRINITY_DN3862_c1_g1_i7
Cellular_component	polytene chromosome interband	GO:0005705	2/67	68/106545	0.000863906	0.0021724	TRINITY_DN7683_c0_g2_i3/TRINITY_DN7683_c0_g2_i1
Cellular_component	secretory granule lumen	GO:0034774	2/67	108/106545	0.00215601	0.00390351	TRINITY_DN3871_c0_g1_i45/TRINITY_DN3871_c0_g1_i54
Cellular_component	secretory granule membrane	GO:0030667	2/67	142/106545	0.00368448	0.00575072	TRINITY_DN3789_c0_g1_i2/TRINITY_DN3862_c1_g1_i7
Cellular_component	ficolin-1-rich granule lumen	GO:1904813	2/67	146/106545	0.00388944	0.00594681	TRINITY_DN3871_c0_g1_i45/TRINITY_DN3871_c0_g1_i54
Cellular_component	transport vesicle	GO:0030133	2/67	150/106545	0.0040996	0.00608396	TRINITY_DN3789_c0_g1_i2/TRINITY_DN3862_c1_g1_i7
Molecular_function	insulin-like growth factor II binding	GO:0031995	2/67	13/106545	3.02e-05	0.000604663	TRINITY_DN3789_c0_g1_i2/TRINITY_DN3862_c1_g1_i7
Molecular_function	retinoic acid binding	GO:0001972	2/67	15/106545	4.07e-05	0.000604663	TRINITY_DN3789_c0_g1_i2/TRINITY_DN3862_c1_g1_i7
Molecular_function	MHC protein binding	GO:0042287	2/67	19/106545	6.62e-05	0.000604663	TRINITY_DN147_c0_g1_i5/TRINITY_DN208_c0_g1_i18
Molecular_function	histone ubiquitin ligase activity	GO:0140852	2/67	45/106545	0.000378967	0.00155875	TRINITY_DN3871_c0_g1_i45/TRINITY_DN3871_c0_g1_i54
Molecular_function	retromer complex binding	GO:1905394	2/67	46/106545	0.000396032	0.00155875	TRINITY_DN3789_c0_g1_i2/TRINITY_DN3862_c1_g1_i7
Molecular_function	phosphatidylinositol-3,4-bisphosphate 3-phosphatase activity	GO:0051800	2/67	55/106545	0.000566148	0.00190179	TRINITY_DN7292_c0_g1_i6/TRINITY_DN3399_c0_g1_i15
Molecular_function	(1->3)-beta-D-glucan binding	GO:0001872	2/67	61/106545	0.000695981	0.00191407	TRINITY_DN147_c0_g1_i5/TRINITY_DN208_c0_g1_i18
Molecular_function	insulin-like growth factor binding	GO:0005520	2/67	62/106545	0.000718889	0.00191407	TRINITY_DN3789_c0_g1_i2/TRINITY_DN3862_c1_g1_i7
Molecular_function	phosphatidylinositol-3,4,5-trisphosphate 3-phosphatase activity	GO:0016314	2/67	68/106545	0.000863906	0.0021724	TRINITY_DN7292_c0_g1_i6/TRINITY_DN3399_c0_g1_i15
Molecular_function	phosphoprotein binding	GO:0051219	2/67	77/106545	0.00110561	0.00250217	TRINITY_DN3789_c0_g1_i2/TRINITY_DN3862_c1_g1_i7
Molecular_function	G-protein alpha-subunit binding	GO:0001965	2/67	99/106545	0.00181671	0.00365468	TRINITY_DN3789_c0_g1_i2/TRINITY_DN3862_c1_g1_i7
Molecular_function	monoatomic ion channel activity	GO:0005216	2/67	103/106545	0.00196408	0.003783	TRINITY_DN7292_c0_g1_i6/TRINITY_DN3399_c0_g1_i15
Molecular_function	ubiquitin-ubiquitin ligase activity	GO:0034450	2/67	107/106545	0.00211694	0.00390351	TRINITY_DN3871_c0_g1_i45/TRINITY_DN3871_c0_g1_i54
Molecular_function	enzyme regulator activity	GO:0030234	2/67	141/106545	0.00363405	0.00575072	TRINITY_DN2319_c0_g1_i3/TRINITY_DN2319_c0_g2_i2
Molecular_function	carboxylesterase activity	GO:0106435	2/67	141/106545	0.00363405	0.00575072	TRINITY_DN6770_c0_g1_i6/TRINITY_DN2559_c0_g1_i11

## Sheet: Table S5
Class	Pathway_name	ID	GeneRatio	BgRatio	pvalue	qvalue	geneID
Biological_process	lamellipodium morphogenesis	GO:0072673	2/44	56/106545	0.000253058	0.00559391	TRINITY_DN4372_c0_g1_i26/TRINITY_DN4372_c0_g2_i19
Biological_process	early endosome to Golgi transport	GO:0034498	2/44	89/106545	0.000637943	0.00705095	TRINITY_DN4372_c0_g1_i26/TRINITY_DN4372_c0_g2_i19
Cellular_component	retromer complex	GO:0030904	2/44	131/106545	0.00137196	0.00963058	TRINITY_DN4372_c0_g1_i26/TRINITY_DN4372_c0_g2_i19
